# Supplementary material for: A child with multiple congenital anomalies due to partial trisomy 7q22.1 → qter resulting from a maternally inherited balanced translocation: a case report and review of literature
Source: BMC Med Genomics. 2018 May 8;11:44. doi: 10.1186/s12920-018-0366-6 (PMC5941489; doi:10.1186/s12920-018-0366-6)
Supplement: Supplementary file 1 — SNP array datasheet of the proband and the parents. (XLSX 16 kb) [file 12920_2018_366_MOESM1_ESM.xlsx]

## Sheet: CNV analysis--BL12965, 66, & 67
CNV detection algorithm
cnvParitition v3.2 (Illumina, Inc.)
SNP-FASST2 Segmentation (BioDiscovery, Inc.)
CNV visual evalution
Nexus Copy Number (BioDiscovery, Inc.)
CNV detection criteria
minimum # contiguous SNPs = 4
minimum Confidence threshold = 0
GC Wave Adjust = TRUE
CNV filter criteria
Size > 1kb
CN = 0 & Confidence > 150
CN = 1 & Confidence > 11
CN = 3 & Confidence > 25
CNV annotation
PennCNV v1.0.3
Copy number definitions
heterozygous deletion; CN = 1
homozygous deletion; CN = 0
duplication; CN = 3
SampleID	Chr	Start	End	Size	Copy Number	Confidence	Comment	Gene(s)
BL12966_Kruszka	1	17248532	17273371	24839	1	15.7045		CROCC
BL12967_Kruszka	1	106988405	106999448	11043	1	22.3452		NOT_FOUND
BL12965_Kruszka	1	106988405	106999448	11043	1	24.4881		NOT_FOUND
BL12966_Kruszka	1	185173834	185176395	2561	1	15.5072		SWT1
BL12965_Kruszka	1	213002088	213020221	18133	1	28.922		SPATA45
BL12967_Kruszka	1	213003428	213020221	16793	1	26.3169		SPATA45
BL12966_Kruszka	2	222065248	222074201	8953	1	31.8022		NOT_FOUND
BL12967_Kruszka	3	143195455	143201591	6136	1	15.5137		SLC9A9
BL12965_Kruszka	5	70305696	70750651	444955	1	13.555		GTF2H2,GUSBP9,LOC102724392,LOC647859,NAIP,PMCHL2
BL12967_Kruszka	5	70305696	70749745	444049	1	15.2501		GTF2H2,GUSBP9,LOC102724392,LOC647859,NAIP,PMCHL2
BL12966_Kruszka	6	32259527	32261200	1673	1	16.3201		C6orf10
BL12965_Kruszka	6	32941191	32942386	1195	1	18.39		BRD2
BL12966_Kruszka	6	52617738	52622724	4986	1	12.6669		GSTA2
BL12966_Kruszka	7	141750543	141774290	23747	1	51.5744		MGAM
BL12966_Kruszka	8	2142267	2158537	16270	1	36.7512		NOT_FOUND
BL12967_Kruszka	8	5599399	5604495	5096	1	20.4946		NOT_FOUND
BL12966_Kruszka	8	18852474	18858239	5765	1	20.6147		PSD3
BL12965_Kruszka	8	137682484	137857327	174843	1	185.169		NOT_FOUND
BL12967_Kruszka	8	137682484	137857327	174843	1	202.667		NOT_FOUND
BL12965_Kruszka	12	100002686	100008773	6087	1	20.9718		ANKS1B
BL12966_Kruszka	12	129228874	129233013	4139	1	15.3143		NOT_FOUND
BL12967_Kruszka	12	129230513	129233013	2500	1	12.5424		NOT_FOUND
BL12967_Kruszka	14	106948749	107287663	338914	1	82.2294	extends to q terminus	LINC00221,MIR5195,MIR7641-2
BL12965_Kruszka	15	91202504	91295110	92606	1	25.1403		BLM,CRTC3-AS1,LINC01585
BL12967_Kruszka	18	9255081	9256786	1705	1	23.3569		ANKRD12
BL12966_Kruszka	18	9255081	9256299	1218	1	23.45		ANKRD12
BL12965_Kruszka	18	9255081	9256786	1705	1	32.0271		ANKRD12
BL12967_Kruszka	19	53958104	53959417	1313	1	16.0879		ZNF761
BL12966_Kruszka	19	53958104	53959417	1313	1	19.7431		ZNF761
BL12965_Kruszka	19	53958104	53959417	1313	1	22.715		ZNF761
BL12967_Kruszka	1	104107068	104155944	48876	3	70.4654		ACTG1P4,AMY2B
BL12966_Kruszka	1	104108181	104155944	47763	3	40.4425		ACTG1P4,AMY2B
BL12965_Kruszka	1	104108181	104155944	47763	3	62.1199		ACTG1P4,AMY2B
BL12966_Kruszka	5	128876639	128888039	11400	3	46.758		ADAMTS19
BL12967_Kruszka	7	101139424	159119486	57980062	3	3265.51	extends to q terminus	AASS,ABCB8,ABCF2,ACTR3B,ACTR3C,ADCK2,AGAP3,AGBL3,AGK,AHCYL2,AKR1B1,AKR1B10,AKR1B15,AKR1D1,ALKBH4,ANKRD7,AOC1,ARF5,ARHGEF34P,ARHGEF35,ARHGEF5,ARMC10,ASB10,ASB15,ASIC3,ASZ1,ATG9B,ATP6V0A4,ATP6V0E2,ATP6V0E2-AS1,ATP6V1F,ATXN7L1,BCAP29,BLACE,BPGM,BRAF,C7orf13,C7orf33,C7orf34,C7orf49,C7orf55,C7orf55-LUC7L2,C7orf60,C7orf66,C7orf73,C7orf77,CADPS2,CALD1,CALU,CAPZA2,CASP2,CAV1,CAV2,CBLL1,CCDC136,CCDC71L,CD…
BL12965_Kruszka	11	12517482	12611849	94367	3	130.722		PARVA
BL12967_Kruszka	14	19255726	20420338	1164612	3	68.9758		BMS1P17,BMS1P18,BMS1P22,DUXAP10,LINC01296,LOC100508046,LOC101929572,LOC642426,OR11H12,OR11H2,OR4K1,OR4K2,OR4K5,OR4M1,OR4N2,OR4Q3,POTEG,POTEH-AS1,POTEM
BL12965_Kruszka	14	19255726	20420338	1164612	3	111.8		BMS1P17,BMS1P18,BMS1P22,DUXAP10,LINC01296,LOC100508046,LOC101929572,LOC642426,OR11H12,OR11H2,OR4K1,OR4K2,OR4K5,OR4M1,OR4N2,OR4Q3,POTEG,POTEH-AS1,POTEM
BL12967_Kruszka	17	44165803	44350090	184287	3	88.1657		KANSL1,KANSL1-AS1
BL12966_Kruszka	17	44165803	44350090	184287	3	116.978		KANSL1,KANSL1-AS1
BL12967_Kruszka	19	38524310	38817232	292922	3	221.841		C19orf33,DPF1,KCNK6,PPP1R14A,SIPA1L3,SPINT2,YIF1B
BL12966_Kruszka	X	48117763	48209429	91666	3	102.758		SSX1,SSX3,SSX9
BL12967_Kruszka	X	48117763	48209429	91666	3	126.858		SSX1,SSX3,SSX9
BL12967_Kruszka	X	103903610	103927653	24043	1	--		IL1RAPL2
BL12966_Kruszka	X	103903610	103927653	24043	1	--		IL1RAPL2
